# Supplementary material for: Optimization of Ultrasound-Assisted Extraction of Phenolic Compounds from Romanian Blackthorn (Prunus spinosa L.) Fruits
Source: Antioxidants (Basel). 2025 Jun 3;14(6):680. doi: 10.3390/antiox14060680 (PMC12189875; doi:10.3390/antiox14060680)
Supplement: Supplementary file 1 [file antioxidants-14-00680-s001.zip]

Archive with 1 entries (1 files):
- antioxidants-3636746-supplementary.pdf
